# Supplementary material for: Durability of Immunogenicity and Protection of rVSV∆G-ZEBOV-GP Vaccine in a Nonhuman Primate EBOV Challenge Model
Source: Viruses. 2025 Feb 28;17(3):342. doi: 10.3390/v17030342 (PMC11945958; doi:10.3390/v17030342)
Supplement: Supplementary file 1 [file viruses-17-00342-s001.zip]

Archive with 1 entries (1 files):
- viruses-3457159-supplementary.pdf
